# Supplementary material for: RBCK1 is an endogenous inhibitor for triple negative breast cancer via hippo/YAP axis
Source: Cell Commun Signal. 2022 Oct 24;20:164. doi: 10.1186/s12964-022-00963-8 (PMC9590148; doi:10.1186/s12964-022-00963-8)
Supplement: Supplementary file 3 — Additional file 2. Clinicopathological Data for 40 TNBC. [file 12964_2022_963_MOESM3_ESM.xlsx]

## Sheet: 工作表1
Cases	ER	PR	HER2	pathological grade	lymph node positivity	RBCK1	YAP1
1	-	-	-	2	-	-	+
2	-	-	-	2	-	-	-
3	-	-	-	2	-	-	+
4	-	-	-	2	-	-	+
5	-	-	-	2	-	-	+
6	-	-	-	2	-	-	-
7	-	-	-	2	+	-	+
8	-	-	-	2	+	-	+
9	-	-	-	3	-	-	+
10	-	-	-	3	-	-	+
11	-	-	-	3	-	-	+
12	-	-	-	3	-	-	+
13	-	-	-	3	-	-	-
14	-	-	-	3	+	-	+
15	-	-	-	3	+	-	+
16	-	-	-	3	+	+	-
17	-	-	-	3	+	-	+
18	-	-	-	3	+	-	+
19	-	-	-	3	-	+	+
20	-	-	-	2	+	+	-
21	-	-	-	3	+	+	+
22	-	-	-	3	+	+	-
23	-	-	-	3	+	+	+
24	-	-	-	3	+	+	-
25	-	-	-	3	+	+	+
26	-	-	-	2	-	+	-
27	-	-	-	2	-	+	-
28	-	-	-	3	-	+	-
29	-	-	-	3	+	+	+
30	-	-	-	3	+	+	+
31	-	-	-	3	+	+	-
32	-	-	-	2	+	+	-
33	-	-	-	2	-	+	+
34	-	-	-	3	-	+	-
35	-	-	-	3	+	+	+
36	-	-	-	2	-	+	-
37	-	-	-	2	-	+	+
38	-	-	-	3	-	+	-
39	-	-	-	3	-	+	+
40	-	-	-	3	+	+	-
