# Supplementary material for: RBCK1 is an endogenous inhibitor for triple negative breast cancer via hippo/YAP axis
Source: Cell Commun Signal. 2022 Oct 24;20:164. doi: 10.1186/s12964-022-00963-8 (PMC9590148; doi:10.1186/s12964-022-00963-8)
Supplement: Supplementary file 4 — Additional file 3. Digital raw data. [file 12964_2022_963_MOESM4_ESM.xlsx]

## Sheet: figure1
figure1A	MDA-MB-231 SI RBCK1	siControl			siRBCK1#1			siRBCK1#2
	RBCK1	1.0516	0.991893	0.956506	0.233189	0.190272	0.174096	0.250291	0.252251	0.262083
figure1c
	Time(h)	siControl			siRBCK1#1			siRBCK1#2
	0	0.925926	1	1.07407	1	0.928571	1.07143	1.04819	0.939759	1.01205
	24	2.37037	2.74074	2.55556	2.53571	2.67857	2.78571	2.42169	2.85542	2.60241
	48	5.48148	5.07407	4.88889	5.53571	5.14286	5.42857	4.91566	4.87952	4.51807
	72	8.07407	8.40741	8.18519	8.89286	8.32143	8.64286	7.51807	7.84337	7.96506
figure1D	Time(h)	siControl			siRBCK1#1			siRBCK1#2
	0	0.916667	1.02778	1.05556	0.934426	1.0082	1.05738	0.981818	0.981818	1.03636
	24	1.02778	1.36111	1.11111	1.2859	1.22951	1.13115	1.36364	1.5	1.30909
	48	3.46721	3.81803	3.66393	3.55	3.07222	2.671	3.34545	3.96364	4.42727
	72	8.00556	7.94444	7.5	6.22131	7.51967	6.47377	8.87273	9.30454	8.01731
E	siControl			siRBCK1#1			siRBCK1#2
	157	176	183	315	304	328	263	283	279
F	siControl			siRBCK1#1			siRBCK1#2
	214	196	235	358	386	410	335	356	372
G	siControl			siRBCK1#1			siRBCK1#2
	156	178	157	278	264	285	269	274	258
H	siControl			siRBCK1#1			siRBCK1#2
	175	184	201	320	305	336	287	276	265
I	Time(h)	siControl			siRBCK1#1			siRBCK1#2
	0	0	0	0	0	0	0	0	0	0
	24	25	32	21	62	68	71	43	47	49
	48	48	44	47	100	98	100	83	88	92
J	Time(h)	siControl			siRBCK1#1			siRBCK1#2
	0	0	0	0	0	0	0	0	0	0
	24	25	28	21	50	55	47	37	40	34
	48	37	43	33	98	95	100	73	81	78
K	siControl	siRBCK1#1	siRBCK1#2		L	siControl	siRBCK1#1	siRBCK1#2
	20.9	8.3	8.8			10.9	3.7	3.9
	21.8	7.5	8.5			11.3	2.8	3.7
	22.3	6.4	7.8			11.8	3.1	3.51
M	siControl	siRBCK1#1	siRBCK1#2		N	siControl	siRBCK1#1	siRBCK1#2
	50.1	65.9	61.6			50.8	66.1	63
	48.3	66.8	63.2			48.3	68.7	62.5
	47.5	67.3	64.5			47.6	69.3	65

## Sheet: Figure2
B	Time(h)	plvx-Vector			plvx-Flag-RBCK1
	0	0.936111	1.011	1.08589	1.05972	0.950096	1.02318
	24	4.11889	4.11889	4.86778	2.55795	2.55795	3.28879
	48	10.8589	10.11	11.2333	4.96974	4.93319	4.56777
	72	15.3522	16.4756	14.9778	6.57759	8.03928	5.84675
C	Time(h)	plvx-Vector			plvx-Flag-RBCK1
	0	0.985725	0.985725	1.06155	0.923086	1.02199	1.08792
	24	5.49731	6.25556	6.63469	2.47255	1.81321	2.80223
	48	9.78143	9.78143	10.5397	4.6484	5.53852	5.20885
	72	15.6579	16.037	16.7952	6.03303	7.35173	5.70336
D	plvx-vector			plvx-Flag-RBCK1
	486	475	502	364	385	361
E	plvx-vector			plvx-Flag-RBCK1
	540	489	472	183	196	210
F	plvx-vector			plvx-Flag-RBCK1
	504	517	526	361	351	336
G	plvx-vector			plvx-Flag-RBCK1
	385	407	423	141	137	161
H	Time(h)	plvx-Vector			plvx-Flag-RBCK1
	0	0	0	0	0	0	0
	24	63	62	51	37	26	28
	48	100	88	96	52	55	47
I	Time(h)	plvx-Vector			plvx-Flag-RBCK1
	0	0	0	0	0	0	0
	24	55	53	64	32	30	22
	48	100	90	97	60	55	63
J	plvx-Vector	plvx-Flag-RBCK1		K	plvx-Vector	plvx-Flag-RBCK1
	8	13.2			6.4	15.8
	7.5	13.4			6.2	16.3
	7.1	14.5			6.5	17.2
L	plvx-Vector	plvx-Flag-RBCK1		M	plvx-Vector	plvx-Flag-RBCK1
	67.2	54.6			68.3	59.2
	68.8	53.1			69.9	57.1
	69.3	52.7			70.5	57.7
O	Time(days)	plvx-Vector					plvx-RBCK1
	0	0	0	0	0	0	0	0	0	0	0
	14	152	116	128	153	162	32	49	68	51	72
	21	258	263	201	253	284	79	149	124	59	96
	28	544	593	603	630	427	289	254	225	168	153
	35	1106	1075	986	1095	820	380	444	283	361	233
P	plvx-Vector	plvx-RBCK1
	1.81	0.63
	1.8	0.68
	1.71	0.5
	1.54	0.72
	1.07	0.51

## Sheet: Figure4
C		siControl			siRBCK1#1			siRBCK1#2
	CTGF	0.902318	0.983845	1.11384	3.38461	3.47211	3.305	2.72377	2.48977	2.4424
	CYR61	0.905477	1.01292	1.0816	3.51948	3.23805	3.72845	2.77045	2.3776	2.67956
D		siControl			siRBCK1#1			siRBCK1#2
	CTGF	0.868872	0.942451	1.18868	2.83022	3.09013	2.67057	2.17271	2.44434	2.245
	CYR61	0.983943	1.01458	1.00147	2.7597	2.79288	3.0015	2.36176	2.58513	2.45807
E	siControl			siRBCK1#1			siRBCK1#2
	0.905477	1.01292	1.0816	3.51948	3.23805	3.2458	2.77045	2.3776	2.50011
F	siControl			siRBCK1#1			siRBCK1#2
	0.979653	1.12132	0.899027	3.26893	3.0867	3.31726	1.8457	2.16527	2.36499
H		Flag			Flag-RBCK1
	CTGF	1.01007	1.03213	0.957797	0.463834	0.362419	0.462739
	CYR61	0.860022	1.15582	0.984163	0.343202	0.383668	0.342567
I		plvx-Vector			plvx-Flag-RBCK1
	CTGF	0.943528	1.00833	1.04814	0.413594	0.427289	0.527006
	CYR61	1.03021	0.912899	1.05689	0.460295	0.501797	0.489989
J		plvx-Vector			plvx-Flag-RBCK1
	CTGF	0.910981	1.05209	1.03693	0.475529	0.387111	0.443979
	CYR61	0.934963	1.03329	1.03175	0.409788	0.462513	0.506782
K	plvx-Vector			plvx-Flag-RBCK1
	0.947662	0.917157	1.13818	0.337359	0.308193	0.32676
L	plvx-Vector			plvx-Flag-RBCK1
	0.919042	0.99403	1.08993	0.387137	0.350969	0.374368

## Sheet: Figure5
C		siControl			siRBCK1			siRBCK1+siYAP
	CTGF	0.942279	1.07174	0.985977	3.99434	3.75951	3.39775	1.12313	1.16248	1.31894
	CYR61	1.04689	0.977522	0.97559	4.2476	4.12888	4.2014	1.06572	0.92529	1.21921
D		siControl			siRBCK1			siRBCK1+siYAP
	CTGF	0.866313	0.947689	1.186	4.0562	3.75369	4.02778	1.0359	1.24664	1.21304
	CYR61	1.09798	0.802384	1.09963	4.78556	4.88441	4.86964	1.1183	1.42209	1.22647
E	siControl			siRBCK1			siRBCK1+siYAP
	1.00781	0.9757	1.01949	3.58565	3.26433	3.15605	1.11969	1.02175	1.15194
F	siControl			siRBCK1			siRBCK1+siYAP
	1.01403	0.981956	1.00701	3.83725	3.57451	3.49396	1.2395	1.23699	1.05655
G	siControl			siRBCK1			siRBCK1+siYAP
	173	157	189	400	430	394	184	197	210
H	siControl			siRBCK1			siRBCK1+siYAP
	214	220	205	375	384	394	216	238	195
I	siControl			siRBCK1			siRBCK1+siYAP
	248	231	219	378	396	390	241	238	257
J	siControl			siRBCK1			siRBCK1+siYAP
	164	158	174	275	292	310	194	181	172
K	Time(h)	siControl			siRBCK1			siRBCK1+siYAP
	0	0	0	0	0	0	0	0	0	0
	24	35	40	43	60	62	73	33	35	38
	48	60	64	68	100	100	100	50	59	53
L	Time(h)	siControl			siRBCK1			siRBCK1+siYAP
	0	0	0	0	0	0	0	0	0	0
	24	20	25	29	50	53	42	18	16	22
	48	44	42	53	100	100	97	40	36	44
M	siControl	siRBCK1	siRBCK1+siYAP		N	siControl	siRBCK1	siRBCK1+siYAP
	22.5	10.3	22.8			10.6	4.1	11.8
	23	9.8	23.3			11.5	3.6	12.7
	21.8	9.1	23.5			10.9	3.1	13
O	siControl	siRBCK1	siRBCK1+siYAP		P	siControl	siRBCK1	siRBCK1+siYAP
	56.2	65.2	56.3			62	73.2	60.3
	55.1	67.6	54.5			60.4	74.5	58.2
	54.7	67.3	54.8			58.3	75.1	57.5

## Sheet: Figure6
M	CHX(h)	siControl			siRBCK1
	0	1	1	1	1	1	1
	3	0.65	0.69	0.61	0.87	0.98	0.94
	6	0.39	0.45	0.48	0.73	0.751	0.81
	9	0.19	0.23	0.17	0.43	0.46	0.53
N	CHX(h)	siControl			siRBCK1
	0	1	1	1	1	1	1
	3	0.62	0.72	0.63	0.9	0.88	0.82
	6	0.54	0.5	0.57	0.75	0.83	0.79
	9	0.17	0.1	0.21	0.54	0.5	0.59
O	CHX(h)	Flag-tag			Flag-RBCK1
	0	1	1	1	1	1	1
	3	0.93	0.96	0.98	0.84	0.78	0.88
	6	0.8	0.73	0.84	0.43	0.36	0.48
	9	0.65	0.63	0.72	0.16	0.14	0.24
